# Supplementary material for: Frailty or resilience? Hazard-based and cumulative phenotype approaches to discerning signals of health inequality in medieval London
Source: Sci Adv. 2024 Nov 13;10(46):eadq5703. doi: 10.1126/sciadv.adq5703 (PMC11559611; doi:10.1126/sciadv.adq5703)
Supplement: Supplementary file 2 — Data S1 [file sciadv.adq5703_data_s1.zip]

Archive with 1 entries (1 files):
- adq5703_data_s1.xlsx
