# Supplementary material for: Frailty or resilience? Hazard-based and cumulative phenotype approaches to discerning signals of health inequality in medieval London
Source: Sci Adv. 2024 Nov 13;10(46):eadq5703. doi: 10.1126/sciadv.adq5703 (PMC11559611; doi:10.1126/sciadv.adq5703)
Supplement: Supplementary file 2 — Data S1 [file sciadv.adq5703_data_s1.zip › adq5703_data_s1.xlsx]

## Sheet: 5-biomarker frailty index
Site Name	Context	Estimated sex (male = "0", female = "1")	Age-point estimate	LEH frailty score (present = "1", absent = "0")	PNB binary frailty score (present = "0", absent = "1")	PNB scalar frailty score (active lesion = "1", others = "0")	Cribra orbitalia frailty score (Stage 2 = "1", others = "0")	OA frailty score (absent = "1", present = "0")	Femoral frailty score (-2SD average sample length = "1", over this value = "0")	5-biomarker frailty index (binary)	5-biomarker frailty index (scalar)
East Smithfield	5344	0	15	1	0	0	0	1	0	2	2
East Smithfield	5741	1	31.16	1	0	0	1	1	0	3	3
East Smithfield	5862	0	16.55	1	1	0	0	1	0	3	2
East Smithfield	5960	0	31.74	1	0	0	0	1	0	2	2
East Smithfield	6120	1	24.2	1	0	0	0	1	0	2	2
East Smithfield	6313	0	46.9	1	1	0	0	1	0	3	2
East Smithfield	6405	0	33.91	1	1	0	0	1	0	3	2
East Smithfield	6415	0	32.97	1	1	0	0	1	0	3	2
East Smithfield	6467	1	18.72	1	0	1	0	1	0	2	3
East Smithfield	6483	1	29.68	1	1	0	0	1	0	3	2
East Smithfield	6532	1	38.82	1	1	0	0	1	0	3	2
East Smithfield	6644	1	20.77	1	1	0	0	1	0	3	2
East Smithfield	7064	0	15	1	0	0	0	1	0	2	2
East Smithfield	7363	0	77.21	1	1	0	0	1	0	3	2
East Smithfield	7432	0	70.15	1	0	0	0	1	0	2	2
East Smithfield	8075	0	29.81	1	0	0	0	1	0	2	2
East Smithfield	8202	0	27.54	1	1	0	0	1	0	3	2
East Smithfield	8277	0	26.41	1	1	0	0	1	0	3	2
East Smithfield	8299	0	17.37	1	1	0	0	1	0	3	2
East Smithfield	8311	0	29.88	1	0	0	0	1	0	2	2
East Smithfield	8380	0	21.37	1	0	0	0	1	0	2	2
East Smithfield	8414	1	22.9	1	1	0	1	1	0	4	3
East Smithfield	9522	0	27.57	1	1	0	0	1	0	3	2
East Smithfield	9540	1	19.8	1	1	0	0	1	0	3	2
East Smithfield	9674	1	22.76	1	0	0	0	1	0	2	2
East Smithfield	9849	0	27.24	1	1	0	0	1	0	3	2
East Smithfield	11110	0	31.82	1	0	0	0	1	0	2	2
East Smithfield	11118	0	33.52	1	1	0	1	1	0	4	3
East Smithfield	11124	0	35.18	0	0	0	0	1	0	1	1
East Smithfield	11244	1	20.77	1	0	0	0	1	0	2	2
East Smithfield	11426	0	29.88	1	1	0	0	1	0	3	2
East Smithfield	11432	0	23.19	1	1	0	0	1	0	3	2
East Smithfield	11627	0	18.67	0	1	0	0	1	0	2	1
East Smithfield	11628	0	37.62	1	1	0	0	0	1	3	2
East Smithfield	11737	0	28.25	1	0	0	0	1	0	2	2
East Smithfield	11780	1	20.66	1	1	0	0	1	0	3	2
East Smithfield	11934	1	76.72	0	1	0	0	1	0	2	1
East Smithfield	11944	0	48.5	0	0	0	0	0	0	0	0
East Smithfield	11972	1	41.73	1	1	0	0	1	0	3	2
East Smithfield	12503	0	35.05	1	1	0	0	1	0	3	2
East Smithfield	12522	0	19.89	1	1	0	0	1	0	3	2
East Smithfield	12523	0	24.42	0	1	0	0	1	1	3	2
East Smithfield	12548	1	70.75	0	1	0	0	1	0	2	1
East Smithfield	12566	0	23.89	1	1	0	0	1	0	3	2
East Smithfield	12567	0	39.3	1	1	0	0	1	0	3	2
East Smithfield	12586	0	38.26	1	0	0	0	1	0	2	2
East Smithfield	12601	1	21.78	1	1	0	0	1	0	3	2
East Smithfield	12652	0	30.95	1	1	0	0	1	0	3	2
East Smithfield	12691	1	32.73	1	1	0	0	1	0	3	2
East Smithfield	12700	1	35.21	1	1	0	0	1	0	3	2
East Smithfield	12790	1	45.87	1	0	0	0	1	0	2	2
East Smithfield	12813	0	57.18	1	0	0	0	1	0	2	2
East Smithfield	12814	1	34.19	1	1	0	0	1	0	3	2
East Smithfield	12815	0	15	1	0	1	0	1	0	2	3
Guildhall Yard	10792	0	23.31	1	0	0	0	1	0	2	2
Guildhall Yard	10915	1	31.15	0	0	0	0	0	0	0	0
Guildhall Yard	13017	1	17.47	1	0	0	0	1	0	2	2
Guildhall Yard	20109	1	38.16	1	0	0	0	0	0	1	1
Guildhall Yard	20538	1	29.75	0	0	0	0	1	0	1	1
Guildhall Yard	20543	0	18	1	1	0	0	1	0	3	2
St Mary Graces	6210	1	32.32	1	0	0	1	1	0	3	3
St Mary Graces	6225	0	33.64	1	1	0	0	1	0	3	2
St Mary Graces	6272	1	18.73	1	1	0	0	1	0	3	2
St Mary Graces	7294	0	16.53	1	1	0	0	1	0	3	2
St Mary Graces	7418	0	60.64	1	0	0	0	1	0	2	2
St Mary Graces	7472	0	22.56	1	0	0	1	1	0	3	3
St Mary Graces	8016	0	33.73	1	1	0	0	1	0	3	2
St Mary Graces	8117	1	17.99	1	1	0	0	1	0	3	2
St Mary Graces	8268	1	20.34	1	0	0	0	1	0	2	2
St Mary Graces	8454	0	62.32	1	0	0	0	1	0	2	2
St Mary Graces	9386	0	41.05	1	1	0	0	1	0	3	2
St Mary Graces	9411	0	26.61	1	0	0	0	1	0	2	2
St Mary Graces	9925	1	30.84	1	0	0	0	1	0	2	2
St Mary Graces	9987	0	25.88	1	0	0	0	1	0	2	2
St Mary Graces	10287	0	77.6	1	0	0	0	1	0	2	2
St Mary Graces	11094	0	38.18	1	1	0	0	1	0	3	2
St Mary Graces	11475	0	21.4	1	0	0	0	1	0	2	2
St Mary Graces	12356	0	51.63	1	0	0	0	1	0	2	2
St Mary Graces	12480	0	42.49	1	0	0	0	1	0	2	2
St Mary Graces	12525	0	20.54	0	1	0	1	1	0	3	2
St Mary Graces	12621	1	30.81	1	1	0	0	1	0	3	2
St Mary Graces	12714	1	18	1	1	0	0	1	0	3	2
St Mary Graces	13518	1	74.64	0	0	0	0	1	0	1	1
St Mary Graces	13663	0	70.9	0	0	0	0	1	0	1	1
St. Mary Spital	1164	0	44.49	1	1	0	0	0	0	2	1
St. Mary Spital	1167	1	32.03	0	0	0	0	1	0	1	1
St. Mary Spital	1313	1	36.22	1	0	0	0	1	0	2	2
St. Mary Spital	1320	1	33.05	0	1	0	0	1	0	2	1
St. Mary Spital	2347	1	67.26	1	1	0	0	1	0	3	2
St. Mary Spital	2370	1	34.06	0	0	0	0	1	0	1	1
St. Mary Spital	2463	1	35.4	1	1	0	0	1	0	3	2
St. Mary Spital	2479	1	44.9	1	1	0	0	0	0	2	1
St. Mary Spital	2481	1	31.5	1	0	0	0	0	0	1	1
St. Mary Spital	2482	1	34.6	1	0	0	0	1	1	3	3
St. Mary Spital	2484	1	30.4	1	1	0	0	1	0	3	2
St. Mary Spital	2485	1	20	1	0	0	0	1	0	2	2
St. Mary Spital	2486	0	34.8	1	1	0	0	1	0	3	2
St. Mary Spital	2487	1	51	1	0	0	0	1	0	2	2
St. Mary Spital	2488	0	48.8	1	0	0	0	0	0	1	1
St. Mary Spital	2570	1	43.2	0	0	0	0	0	0	0	0
St. Mary Spital	2586	1	30.5	0	0	0	0	1	0	1	1
St. Mary Spital	2626	0	46.8	0	0	0	0	0	0	0	0
St. Mary Spital	2632	1	31.88	0	1	0	1	1	0	3	2
St. Mary Spital	2646	0	33.74	1	0	0	0	1	0	2	2
St. Mary Spital	2657	0	39.01	1	1	0	1	1	0	4	3
St. Mary Spital	2679	0	65.44	1	1	0	0	1	0	3	2
St. Mary Spital	2698	1	25.1	1	0	0	0	1	0	2	2
St. Mary Spital	2748	1	30.48	1	0	0	0	1	0	2	2
St. Mary Spital	2804	1	39.1	1	0	0	0	1	0	2	2
St. Mary Spital	2915	0	27.2	1	0	0	0	1	0	2	2
St. Mary Spital	2921	1	18.1	0	1	0	0	1	0	2	1
St. Mary Spital	2993	1	18.5	1	0	0	0	1	0	2	2
St. Mary Spital	3002	1	32.7	1	0	0	0	1	0	2	2
St. Mary Spital	3222	1	17	1	0	0	1	1	0	3	3
St. Mary Spital	3289	0	22.68	1	0	0	0	1	0	2	2
St. Mary Spital	3509	0	20.17	1	0	0	0	1	0	2	2
St. Mary Spital	3515	0	24.19	1	0	0	0	1	0	2	2
St. Mary Spital	3552	0	39.3	0	0	0	0	1	0	1	1
St. Mary Spital	3553	0	16.9	1	1	0	0	1	0	3	2
St. Mary Spital	3574	1	40.4	1	0	0	0	1	0	2	2
St. Mary Spital	3575	0	31.4	1	0	0	0	1	0	2	2
St. Mary Spital	3645	1	20.7	1	0	0	0	1	0	2	2
St. Mary Spital	3673	1	28.9	0	0	0	0	1	0	1	1
St. Mary Spital	3721	1	22.6	1	0	0	1	1	0	3	3
St. Mary Spital	3805	1	78.4	0	1	0	0	1	0	2	1
St. Mary Spital	3837	0	77.2	0	0	0	1	0	0	1	1
St. Mary Spital	3838	1	18.5	1	1	0	0	1	0	3	2
St. Mary Spital	3839	0	33.7	1	0	0	0	1	0	2	2
St. Mary Spital	3849	1	32.3	0	1	0	0	1	0	2	1
St. Mary Spital	3863	0	32.9	1	0	0	0	1	0	2	2
St. Mary Spital	5018	0	35.8	1	0	0	0	1	0	2	2
St. Mary Spital	5116	0	34.4	1	0	0	0	1	0	2	2
St. Mary Spital	5224	1	31.15	1	1	0	0	0	0	2	1
St. Mary Spital	5258	0	36.1	1	0	0	0	1	0	2	2
St. Mary Spital	5275	0	35.31	1	1	0	0	1	0	3	2
St. Mary Spital	5350	1	37.4	1	0	0	0	1	0	2	2
St. Mary Spital	5510	1	42.4	0	1	0	0	1	0	2	1
St. Mary Spital	5670	1	18.5	1	1	0	0	1	0	3	2
St. Mary Spital	5677	1	34.4	0	1	0	0	1	0	2	1
St. Mary Spital	5895	0	73.3	0	0	0	0	1	0	1	1
St. Mary Spital	5910	1	25	0	0	0	0	1	0	1	1
St. Mary Spital	5957	1	36.1	1	0	0	0	0	0	1	1
St. Mary Spital	5960	0	41.6	1	0	0	0	1	0	2	2
St. Mary Spital	5961	0	30	1	0	0	0	0	0	1	1
St. Mary Spital	5997	1	38.7	1	1	0	0	0	0	2	1
St. Mary Spital	6427	0	34.39	1	0	0	0	1	0	2	2
St. Mary Spital	6482	1	34.79	1	0	0	0	1	0	2	2
St. Mary Spital	6547	1	21.38	1	1	0	0	1	0	3	2
St. Mary Spital	6892	0	33.23	1	0	0	0	1	0	2	2
St. Mary Spital	6953	0	29.4	1	1	0	0	1	0	3	2
St. Mary Spital	6995	0	32.25	1	1	0	0	1	0	3	2
St. Mary Spital	7036	1	71.58	0	0	0	0	0	0	0	0
St. Mary Spital	7072	0	36.6	0	0	0	0	1	0	1	1
St. Mary Spital	7127	1	19.05	1	1	0	0	1	0	3	2
St. Mary Spital	7266	1	29.36	1	1	0	0	1	0	3	2
St. Mary Spital	7287	1	15.7	1	0	0	0	1	0	2	2
St. Mary Spital	7383	0	32.79	1	0	0	0	1	0	2	2
St. Mary Spital	7574	0	34.85	0	0	0	0	1	0	1	1
St. Mary Spital	7701	1	23.56	1	0	0	1	1	0	3	3
St. Mary Spital	7796	1	32.44	1	0	0	0	1	0	2	2
St. Mary Spital	8032	1	38.34	1	1	0	0	1	0	3	2
St. Mary Spital	8194	0	27.09	1	0	0	0	1	0	2	2
St. Mary Spital	8201	0	64.36	1	0	0	0	1	0	2	2
St. Mary Spital	8279	1	26.2	1	1	0	0	1	0	3	2
St. Mary Spital	8470	1	19.31	1	1	0	0	1	0	3	2
St. Mary Spital	8557	1	38.2	1	0	0	0	1	0	2	2
St. Mary Spital	8598	1	46.7	0	0	0	0	1	0	1	1
St. Mary Spital	8650	0	79.51	1	0	0	0	0	0	1	1
St. Mary Spital	9096	0	34.3	1	0	0	0	1	0	2	2
St. Mary Spital	9431	1	33.87	1	0	0	0	1	0	2	2
St. Mary Spital	9629	0	33.7	0	0	0	0	1	0	1	1
St. Mary Spital	9929	0	39.44	1	1	0	0	1	0	3	2
St. Mary Spital	10176	0	28.4	1	0	0	0	1	0	2	2
St. Mary Spital	10188	0	31.5	1	1	0	0	1	0	3	2
St. Mary Spital	10238	0	29.64	1	1	0	0	1	0	3	2
St. Mary Spital	10475	1	35.39	0	0	0	0	1	0	1	1
St. Mary Spital	10569	1	37.8	1	1	0	0	1	0	3	2
St. Mary Spital	10582	0	21.8	0	1	0	0	1	0	2	1
St. Mary Spital	10895	0	36.57	0	0	0	0	1	0	1	1
St. Mary Spital	11026	0	47.4	1	0	0	0	0	0	1	1
St. Mary Spital	11053	0	32.77	0	0	0	0	1	0	1	1
St. Mary Spital	11208	1	26.56	1	0	0	0	1	0	2	2
St. Mary Spital	11248	1	25.3	1	1	0	0	1	0	3	2
St. Mary Spital	11415	1	38.3	1	0	0	0	1	0	2	2
St. Mary Spital	11416	1	21.5	1	0	1	0	1	0	2	3
St. Mary Spital	11428	1	19.71	1	1	0	1	1	0	4	3
St. Mary Spital	11629	0	64.87	1	0	0	0	0	0	1	1
St. Mary Spital	11797	1	34.42	0	0	0	0	1	0	1	1
St. Mary Spital	11967	0	54.89	1	0	0	0	1	0	2	2
St. Mary Spital	11973	0	27.91	1	1	0	1	1	0	4	3
St. Mary Spital	12107	0	41.61	0	0	0	1	1	0	2	2
St. Mary Spital	12170	1	76.07	0	1	0	0	0	0	1	0
St. Mary Spital	12238	1	18.5	1	1	0	0	1	0	3	2
St. Mary Spital	12690	1	41.9	1	0	0	0	1	0	2	2
St. Mary Spital	12714	0	29	1	1	0	0	1	0	3	2
St. Mary Spital	12923	1	30.77	1	0	0	1	1	0	3	3
St. Mary Spital	12958	1	58.78	0	1	0	0	1	0	2	1
St. Mary Spital	13015	1	76.2	1	1	0	0	1	0	3	2
St. Mary Spital	13232	1	18.5	1	0	0	0	1	0	2	2
St. Mary Spital	13592	1	56.9	1	1	0	0	1	0	3	2
St. Mary Spital	13917	1	41.2	1	0	0	0	1	0	2	2
St. Mary Spital	14106	1	28.16	1	0	0	0	1	0	2	2
St. Mary Spital	14193	0	34.03	1	0	0	0	1	0	2	2
St. Mary Spital	14276	0	33.8	1	1	0	0	1	0	3	2
St. Mary Spital	14307	1	34.3	1	0	0	0	1	0	2	2
St. Mary Spital	14558	1	25.7	1	0	0	0	1	1	3	3
St. Mary Spital	14744	1	75.71	0	1	0	0	0	0	1	0
St. Mary Spital	14793	0	30	1	0	0	0	1	0	2	2
St. Mary Spital	14868	0	31.46	1	1	0	0	1	1	4	3
St. Mary Spital	14882	0	34.3	1	1	0	0	1	0	3	2
St. Mary Spital	15030	1	19.33	1	1	0	0	1	0	3	2
St. Mary Spital	15049	1	24.26	1	0	0	1	1	0	3	3
St. Mary Spital	15267	0	23.9	0	1	0	0	1	0	2	1
St. Mary Spital	15667	1	30.2	1	1	0	0	1	0	3	2
St. Mary Spital	15839	1	18	1	1	0	0	1	0	3	2
St. Mary Spital	17496	1	30.09	1	1	0	1	1	0	4	3
St. Mary Spital	17710	0	30.19	1	0	0	0	1	0	2	2
St. Mary Spital	17939	1	20.8	0	0	0	0	1	0	1	1
St. Mary Spital	19141	1	28.6	1	1	0	0	1	0	3	2
St. Mary Spital	19143	0	30.7	1	0	0	1	1	0	3	3
St. Mary Spital	19161	1	34.8	1	1	0	0	1	0	3	2
St. Mary Spital	19164	0	37.7	1	0	0	0	1	0	2	2
St. Mary Spital	19165	0	19.5	1	1	0	0	1	0	3	2
St. Mary Spital	19213	0	38.2	1	0	0	0	1	0	2	2
St. Mary Spital	19265	1	34.7	1	0	0	0	1	0	2	2
St. Mary Spital	19279	1	38.9	0	0	0	0	1	0	1	1
St. Mary Spital	19312	0	44.5	1	0	0	0	1	0	2	2
St. Mary Spital	19332	0	17	1	0	0	0	1	0	2	2
St. Mary Spital	19334	1	38	1	1	0	0	1	0	3	2
St. Mary Spital	19335	0	31.6	1	0	0	0	1	0	2	2
St. Mary Spital	19371	0	32.7	1	1	0	0	1	0	3	2
St. Mary Spital	19372	0	39	1	1	0	1	1	0	4	3
St. Mary Spital	19386	1	27.2	0	1	0	0	1	0	2	1
St. Mary Spital	19440	0	40.3	0	0	0	0	1	0	1	1
St. Mary Spital	19524	0	30.66	1	1	0	0	1	0	3	2
St. Mary Spital	19563	0	27.5	1	0	0	0	1	0	2	2
St. Mary Spital	19564	0	34.7	0	0	0	0	1	0	1	1
St. Mary Spital	19607	1	30.1	1	0	0	0	1	0	2	2
St. Mary Spital	19618	0	35.74	0	1	0	0	1	0	2	1
St. Mary Spital	19651	0	18.5	1	0	1	0	1	0	2	3
St. Mary Spital	19652	1	34.6	0	0	0	0	1	0	1	1
St. Mary Spital	19740	1	47.6	1	0	0	0	1	0	2	2
St. Mary Spital	19762	1	38.7	1	0	0	0	1	0	2	2
St. Mary Spital	19859	1	39.98	1	0	0	1	0	0	2	2
St. Mary Spital	19910	0	42.9	0	0	0	0	0	0	0	0
St. Mary Spital	19950	1	49.9	1	0	0	0	0	0	1	1
St. Mary Spital	19969	0	22.9	1	1	0	0	1	0	3	2
St. Mary Spital	20047	1	34.1	1	0	0	0	1	0	2	2
St. Mary Spital	20082	1	19.35	1	0	0	0	1	0	2	2
St. Mary Spital	20084	1	21.9	1	1	0	0	1	1	4	3
St. Mary Spital	20104	0	35.2	1	0	0	0	1	0	2	2
St. Mary Spital	20151	0	35.2	1	0	0	0	1	0	2	2
St. Mary Spital	20331	1	26.3	1	1	0	1	1	0	4	3
St. Mary Spital	20360	0	21	1	0	0	0	1	0	2	2
St. Mary Spital	20417	0	18.5	1	1	0	0	1	0	3	2
St. Mary Spital	20418	1	34.4	1	0	0	0	1	0	2	2
St. Mary Spital	20462	0	24.88	1	1	0	1	1	0	4	3
St. Mary Spital	20475	0	27.1	1	1	0	1	1	0	4	3
St. Mary Spital	20533	1	36.75	1	1	0	0	1	0	3	2
St. Mary Spital	20540	1	51.6	0	0	0	0	1	0	1	1
St. Mary Spital	20563	1	18.5	1	1	0	1	1	0	4	3
St. Mary Spital	20564	0	34.6	0	1	0	0	1	0	2	1
St. Mary Spital	20579	1	60.39	1	0	0	0	1	0	2	2
St. Mary Spital	20682	0	30.5	1	0	0	0	1	0	2	2
St. Mary Spital	20904	0	20.03	1	1	0	0	1	0	3	2
St. Mary Spital	20940	0	45.3	1	0	0	0	1	0	2	2
St. Mary Spital	20971	1	26.95	0	0	0	0	1	0	1	1
St. Mary Spital	21049	0	29.8	1	1	0	0	1	0	3	2
St. Mary Spital	21099	0	19.51	1	1	0	0	1	0	3	2
St. Mary Spital	21207	0	24.15	0	0	0	0	1	0	1	1
St. Mary Spital	21231	0	34.3	1	1	0	0	1	0	3	2
St. Mary Spital	21405	0	18.5	1	1	0	0	1	0	3	2
St. Mary Spital	21412	1	18	1	1	0	0	1	0	3	2
St. Mary Spital	21443	0	20.27	1	1	0	0	1	0	3	2
St. Mary Spital	21492	0	19.62	1	0	0	0	1	0	2	2
St. Mary Spital	21588	0	17.34	1	0	0	0	1	0	2	2
St. Mary Spital	21624	1	68.5	0	1	0	0	1	0	2	1
St. Mary Spital	21939	1	22.3	0	1	0	0	1	0	2	1
St. Mary Spital	21945	0	32.8	1	1	0	0	1	0	3	2
St. Mary Spital	22025	0	31.5	1	0	0	0	1	0	2	2
St. Mary Spital	22062	1	35.6	1	0	0	0	1	0	2	2
St. Mary Spital	22087	0	31.39	0	1	0	0	1	0	2	1
St. Mary Spital	22202	1	28.1	1	1	0	0	0	0	2	1
St. Mary Spital	22247	0	25.5	0	0	0	0	1	0	1	1
St. Mary Spital	22260	1	18.5	1	1	0	0	1	0	3	2
St. Mary Spital	22566	1	18.07	1	0	0	0	1	0	2	2
St. Mary Spital	22639	0	24.3	1	0	0	0	1	0	2	2
St. Mary Spital	22640	1	18	1	1	0	1	1	0	4	3
St. Mary Spital	22719	1	23.3	1	1	0	0	1	0	3	2
St. Mary Spital	22725	1	35.3	1	0	0	0	1	0	2	2
St. Mary Spital	22921	0	31.44	1	0	0	0	1	0	2	2
St. Mary Spital	23277	0	18.5	1	1	0	1	1	0	4	3
St. Mary Spital	23373	1	42.3	1	0	0	0	1	0	2	2
St. Mary Spital	23406	1	32	0	0	0	0	1	0	1	1
St. Mary Spital	23434	1	30.7	1	1	0	0	1	0	3	2
St. Mary Spital	23448	1	18	1	1	0	0	1	0	3	2
St. Mary Spital	23458	0	32.3	0	0	0	0	1	0	1	1
St. Mary Spital	23562	1	26.8	1	0	0	1	1	0	3	3
St. Mary Spital	23613	1	30.3	1	0	0	1	1	0	3	3
St. Mary Spital	23631	1	31.4	1	0	0	0	1	0	2	2
St. Mary Spital	23716	1	40	0	1	0	0	1	0	2	1
St. Mary Spital	23734	1	41.9	1	0	0	0	1	0	2	2
St. Mary Spital	23735	0	49.4	0	0	0	0	1	0	1	1
St. Mary Spital	23802	1	32.9	1	0	0	0	1	0	2	2
St. Mary Spital	23839	0	45.4	0	0	0	0	1	0	1	1
St. Mary Spital	23936	1	30.9	1	0	0	0	1	0	2	2
St. Mary Spital	23989	1	23.4	1	1	0	0	1	0	3	2
St. Mary Spital	24003	1	36.8	0	1	0	0	1	0	2	1
St. Mary Spital	24007	0	28.1	1	0	0	0	1	0	2	2
St. Mary Spital	24008	0	33.8	1	0	0	1	1	0	3	3
St. Mary Spital	24011	0	25	1	0	0	1	1	0	3	3
St. Mary Spital	24022	1	26.2	1	1	0	0	1	0	3	2
St. Mary Spital	24127	0	16.5	1	0	0	0	1	0	2	2
St. Mary Spital	24187	0	31.8	0	0	0	0	1	0	1	1
St. Mary Spital	24190	0	28.2	0	1	0	0	1	0	2	1
St. Mary Spital	24192	1	41.6	1	0	0	1	1	0	3	3
St. Mary Spital	25492	1	25.44	1	0	0	0	1	0	2	2
St. Mary Spital	25647	1	20.21	1	0	0	0	1	0	2	2
St. Mary Spital	25728	1	29.34	0	0	0	1	1	0	2	2
St. Mary Spital	25751	0	26.5	1	1	0	0	1	0	3	2
St. Mary Spital	25752	0	40.31	1	0	0	0	1	0	2	2
St. Mary Spital	25862	1	18.5	0	0	0	0	1	0	1	1
St. Mary Spital	25999	0	28.7	1	0	0	0	1	0	2	2
St. Mary Spital	26068	1	18.9	1	1	0	0	1	0	3	2
St. Mary Spital	27137	1	28.85	1	0	0	0	1	0	2	2
St. Mary Spital	27193	1	29.18	0	1	0	1	1	0	3	2
St. Mary Spital	27202	1	18.5	1	1	0	0	1	0	3	2
St. Mary Spital	27205	0	29.1	1	1	0	0	1	0	3	2
St. Mary Spital	27266	0	34.33	0	1	0	0	1	0	2	1
St. Mary Spital	27466	1	31.2	1	1	0	0	1	0	3	2
St. Mary Spital	27470	1	20.9	1	0	1	0	1	0	2	3
St. Mary Spital	27676	0	30.4	0	0	0	0	0	0	0	0
St. Mary Spital	27677	1	30	1	0	0	0	1	0	2	2
St. Mary Spital	27689	1	33.06	1	1	0	0	1	0	3	2
St. Mary Spital	27721	0	48.81	1	0	0	0	1	0	2	2
St. Mary Spital	29421	1	29.6	1	0	0	0	1	0	2	2
St. Mary Spital	29787	0	26.3	0	0	0	0	1	0	1	1
St. Mary Spital	30515	1	35.8	1	1	0	0	0	0	2	1
St. Mary Spital	30841	0	18.5	1	0	0	0	1	0	2	2
St. Mary Spital	30920	0	25.3	1	0	0	1	1	0	3	3
St. Mary Spital	30967	0	28.3	1	0	0	0	1	0	2	2
St. Mary Spital	31962	1	23.4	1	0	0	0	1	0	2	2
St. Mary Spital	33235	0	20.1	1	1	0	0	1	0	3	2

## Sheet: 4-biomarker indices
Site Name	Context	Estimated sex (male = "0", female = "1")	Age-point estimate	LEH frailty score (present = "1", absent = "0")	PNB binary frailty score (present = "0", absent = "1")	PNB scalar frailty score (active lesion = "1", others = "0")	OA frailty score (absent = "1", present = "0")	Femoral frailty score (-2SD average sample length = "1", over this value = "0")	4-biomarker frailty index (binary)	4-biomarker frailty index (scalar)	LEH resilience score (present = "0", absent = "1")	PNB binary resilience score (present = "1", absent = "0")	PNB scalar resilience score (healed lesion = "1", other = "0")	OA resilience score (present = "1", absent = "0")	Femoral resilience score (-2SD average femoral length = "0", other = "1")	4-biomarker resilience index (binary)	4-biomarker resilience index (scalar)
East Smithfield	12523	0	24.42	0	1	0	1	1	3	2	1	0	0	0	0	1	1
East Smithfield	11628	0	37.62	1	1	0	0	1	3	2	0	0	0	1	0	1	1
East Smithfield	6441	0	28.25	0	1	0	1	1	3	2	1	0	0	0	0	1	1
East Smithfield	11944	0	48.5	0	0	0	0	0	0	0	1	1	1	1	1	4	4
East Smithfield	11449	0	31.73	1	1	0	1	0	3	2	0	0	0	0	1	1	1
East Smithfield	11432	0	23.19	1	1	0	1	0	3	2	0	0	0	0	1	1	1
East Smithfield	12635	0	77.74	0	1	0	0	0	1	0	1	0	0	1	1	3	3
East Smithfield	12727	0	22.98	1	0	0	1	0	2	2	0	1	1	0	1	2	2
East Smithfield	8075	0	29.81	1	0	0	1	0	2	2	0	1	1	0	1	2	2
East Smithfield	9823	0	30.89	0	1	0	1	0	2	1	1	0	0	0	1	2	2
East Smithfield	12813	0	57.18	1	0	0	1	0	2	2	0	1	1	0	1	2	2
East Smithfield	8277	0	26.41	1	1	0	1	0	3	2	0	0	0	0	1	1	1
East Smithfield	12652	0	30.95	1	1	0	1	0	3	2	0	0	0	0	1	1	1
East Smithfield	7363	0	77.21	1	1	0	1	0	3	2	0	0	0	0	1	1	1
East Smithfield	5344	0	15	1	0	0	1	0	2	2	0	1	1	0	1	2	2
East Smithfield	11622	0	22.79	0	1	0	1	0	2	1	1	0	0	0	1	2	2
East Smithfield	11110	0	31.82	1	0	0	1	0	2	2	0	1	1	0	1	2	2
East Smithfield	5862	0	16.55	1	1	0	1	0	3	2	0	0	0	0	1	1	1
East Smithfield	12567	0	39.3	1	1	0	1	0	3	2	0	0	0	0	1	1	1
East Smithfield	12586	0	38.26	1	0	0	1	0	2	2	0	1	1	0	1	2	2
East Smithfield	8343	0	32.25	0	1	0	1	0	2	1	1	0	0	0	1	2	2
East Smithfield	6477	0	62.3	0	0	0	1	0	1	1	1	1	0	0	1	3	2
East Smithfield	8072	0	75.91	1	0	0	1	0	2	2	0	1	1	0	1	2	2
East Smithfield	12798	0	34.88	0	0	0	1	0	1	1	1	1	1	0	1	3	3
East Smithfield	8235	0	68.57	0	1	0	1	0	2	1	1	0	0	0	1	2	2
East Smithfield	12903	0	32.71	0	1	0	1	0	2	1	1	0	0	0	1	2	2
East Smithfield	6393	0	31.41	0	0	0	1	0	1	1	1	1	1	0	1	3	3
East Smithfield	12729	0	29.34	0	0	0	1	0	1	1	1	1	1	0	1	3	3
East Smithfield	12566	0	23.89	1	1	0	1	0	3	2	0	0	0	0	1	1	1
East Smithfield	11313	0	34.22	0	1	0	1	0	2	1	1	0	0	0	1	2	2
East Smithfield	7402	0	41.8	0	0	0	1	0	1	1	1	1	1	0	1	3	3
East Smithfield	9832	0	24.48	1	1	0	1	0	3	2	0	0	0	0	1	1	1
East Smithfield	12913	0	31.86	0	1	0	1	0	2	1	1	0	0	0	1	2	2
East Smithfield	12915	0	17.33	0	1	0	1	0	2	1	1	0	0	0	1	2	2
East Smithfield	12849	0	33.73	0	1	0	1	0	2	1	1	0	0	0	1	2	2
East Smithfield	8082	0	31.11	0	1	0	1	0	2	1	1	0	0	0	1	2	2
East Smithfield	11118	0	33.52	1	1	0	1	0	3	2	0	0	0	0	1	1	1
East Smithfield	5960	0	31.74	1	0	0	1	0	2	2	0	1	1	0	1	2	2
East Smithfield	9522	0	27.57	1	1	0	1	0	3	2	0	0	0	0	1	1	1
East Smithfield	11425	0	34.62	1	0	0	1	0	2	2	0	1	1	0	1	2	2
East Smithfield	6313	0	46.9	1	1	0	1	0	3	2	0	0	0	0	1	1	1
East Smithfield	12503	0	35.05	1	1	0	1	0	3	2	0	0	0	0	1	1	1
East Smithfield	11737	0	28.25	1	0	0	1	0	2	2	0	1	1	0	1	2	2
East Smithfield	9849	0	27.24	1	1	0	1	0	3	2	0	0	0	0	1	1	1
East Smithfield	6368	0	15	1	1	0	1	0	3	2	0	0	0	0	1	1	1
East Smithfield	6415	0	32.97	1	1	0	1	0	3	2	0	0	0	0	1	1	1
East Smithfield	12815	0	15	1	0	1	1	0	2	3	0	1	0	0	1	2	1
East Smithfield	12816	0	37.21	0	0	0	1	0	1	1	1	1	1	0	1	3	3
East Smithfield	11426	0	29.88	1	1	0	1	0	3	2	0	0	0	0	1	1	1
East Smithfield	5265	0	28.17	0	0	0	1	0	1	1	1	1	1	0	1	3	3
East Smithfield	11124	0	35.18	0	0	0	1	0	1	1	1	1	0	0	1	3	2
East Smithfield	6405	0	33.91	1	1	0	1	0	3	2	0	0	0	0	1	1	1
East Smithfield	6509	0	34.89	0	0	0	1	0	1	1	1	1	1	0	1	3	3
East Smithfield	7432	0	70.15	1	0	0	1	0	2	2	0	1	1	0	1	2	2
East Smithfield	11627	0	18.67	0	1	0	1	0	2	1	1	0	0	0	1	2	2
East Smithfield	8311	0	29.88	1	0	0	1	0	2	2	0	1	1	0	1	2	2
East Smithfield	8450	0	29.42	1	0	0	1	0	2	2	0	1	1	0	1	2	2
East Smithfield	8380	0	21.37	1	0	0	1	0	2	2	0	1	1	0	1	2	2
East Smithfield	12626	0	28.73	0	1	0	1	0	2	1	1	0	0	0	1	2	2
East Smithfield	12522	0	19.89	1	1	0	1	0	3	2	0	0	0	0	1	1	1
East Smithfield	8202	0	27.54	1	1	0	1	0	3	2	0	0	0	0	1	1	1
East Smithfield	12835	0	39.9	0	1	0	1	0	2	1	1	0	0	0	1	2	2
East Smithfield	8411	0	17.87	0	1	0	1	0	2	1	1	0	0	0	1	2	2
East Smithfield	12644	0	29.39	0	1	0	1	0	2	1	1	0	0	0	1	2	2
East Smithfield	6512	0	76.75	0	1	0	1	0	2	1	1	0	0	0	1	2	2
East Smithfield	6412	0	77.44	0	0	0	0	0	0	0	1	1	1	1	1	4	4
East Smithfield	7064	0	15	1	0	0	1	0	2	2	0	1	1	0	1	2	2
East Smithfield	8299	0	17.37	1	1	0	1	0	3	2	0	0	0	0	1	1	1
East Smithfield	8212	0	22.85	0	1	0	1	0	2	1	1	0	0	0	1	2	2
East Smithfield	12782	0	31.47	0	1	0	1	0	2	1	1	0	0	0	1	2	2
East Smithfield	9731	0	32.34	1	0	0	1	0	2	2	0	1	1	0	1	2	2
East Smithfield	8229	0	76.4	0	1	0	1	0	2	1	1	0	0	0	1	2	2
East Smithfield	11982	0	24.97	0	1	0	1	0	2	1	1	0	0	0	1	2	2
East Smithfield	11430	1	28.19	1	0	0	1	0	2	2	0	1	1	0	1	2	2
East Smithfield	6532	1	38.82	1	1	0	1	0	3	2	0	0	0	0	1	1	1
East Smithfield	11780	1	20.66	1	1	0	1	0	3	2	0	0	0	0	1	1	1
East Smithfield	12700	1	35.21	1	1	0	1	0	3	2	0	0	0	0	1	1	1
East Smithfield	9674	1	22.76	1	0	0	1	0	2	2	0	1	1	0	1	2	2
East Smithfield	5829	1	36.9	0	1	0	1	0	2	1	1	0	0	0	1	2	2
East Smithfield	6483	1	29.68	1	1	0	1	0	3	2	0	0	0	0	1	1	1
East Smithfield	11934	1	76.72	0	1	0	1	0	2	1	1	0	0	0	1	2	2
East Smithfield	12548	1	70.75	0	1	0	1	0	2	1	1	0	0	0	1	2	2
East Smithfield	8414	1	22.9	1	1	0	1	0	3	2	0	0	0	0	1	1	1
East Smithfield	12802	1	66.31	0	1	0	1	0	2	1	1	0	0	0	1	2	2
East Smithfield	6527	1	74.01	0	0	0	1	0	1	1	1	1	1	0	1	3	3
East Smithfield	8038	1	46.47	0	0	0	1	0	1	1	1	1	1	0	1	3	3
East Smithfield	12691	1	32.73	1	1	0	1	0	3	2	0	0	0	0	1	1	1
East Smithfield	12506	1	25.08	1	1	0	1	0	3	2	0	0	0	0	1	1	1
East Smithfield	12814	1	34.19	1	1	0	1	0	3	2	0	0	0	0	1	1	1
East Smithfield	8041	1	24.23	1	1	0	1	0	3	2	0	0	0	0	1	1	1
East Smithfield	11972	1	41.73	1	1	0	1	0	3	2	0	0	0	0	1	1	1
East Smithfield	8424	1	24.33	0	1	0	1	0	2	1	1	0	0	0	1	2	2
East Smithfield	6120	1	24.2	1	0	0	1	0	2	2	0	1	1	0	1	2	2
East Smithfield	9524	1	64.47	0	1	0	0	0	1	0	1	0	0	1	1	3	3
East Smithfield	11244	1	20.77	1	0	0	1	0	2	2	0	1	0	0	1	2	1
East Smithfield	5741	1	31.16	1	0	0	1	0	2	2	0	1	1	0	1	2	2
East Smithfield	12790	1	45.87	1	0	0	1	0	2	2	0	1	1	0	1	2	2
East Smithfield	11499	1	21.63	0	0	1	1	0	1	2	1	1	0	0	1	3	2
East Smithfield	9540	1	19.8	1	1	0	1	0	3	2	0	0	0	0	1	1	1
East Smithfield	12601	1	21.78	1	1	0	1	0	3	2	0	0	0	0	1	1	1
East Smithfield	12774	1	31.7	0	0	0	0	0	0	0	1	1	1	1	1	4	4
East Smithfield	6400	1	36.43	0	0	0	1	0	1	1	1	1	1	0	1	3	3
East Smithfield	12723	1	57.16	0	1	0	1	0	2	1	1	0	0	0	1	2	2
East Smithfield	6108	1	24.17	1	1	0	1	0	3	2	0	0	0	0	1	1	1
East Smithfield	6467	1	18.72	1	0	1	1	0	2	3	0	1	0	0	1	2	1
East Smithfield	6644	1	20.77	1	1	0	1	0	3	2	0	0	0	0	1	1	1
East Smithfield	11973	1	27.17	0	1	0	0	0	1	0	1	0	0	1	1	3	3
East Smithfield	8378	1	22.84	0	1	0	1	0	2	1	1	0	0	0	1	2	2
Guildhall Yard	20105	0	33.1	1	0	0	1	0	2	2	0	1	1	0	1	2	2
Guildhall Yard	20543	0	18	1	1	0	1	0	3	2	0	0	0	0	1	1	1
Guildhall Yard	17166	0	38.69	0	0	0	1	0	1	1	1	1	1	0	1	3	3
Guildhall Yard	10792	0	23.31	1	0	0	1	0	2	2	0	1	1	0	1	2	2
Guildhall Yard	20588	0	36.77	0	1	0	0	0	1	0	1	0	0	1	1	3	3
Guildhall Yard	10734	0	40.84	0	0	0	1	0	1	1	1	1	1	0	1	3	3
Guildhall Yard	13017	1	17.47	1	0	0	1	0	2	2	0	1	0	0	1	2	1
Guildhall Yard	20109	1	38.16	1	0	0	0	0	1	1	0	1	1	1	1	3	3
Guildhall Yard	10786	1	32.86	0	1	0	1	0	2	1	1	0	0	0	1	2	2
Guildhall Yard	10894	1	25.84	0	1	0	1	0	2	1	1	0	0	0	1	2	2
Guildhall Yard	10915	1	31.15	0	0	0	0	0	0	0	1	1	1	1	1	4	4
Guildhall Yard	20538	1	29.75	0	0	0	1	0	1	1	1	1	1	0	1	3	3
Guildhall Yard	10723	1	40.11	0	0	0	1	0	1	1	1	1	1	0	1	3	3
St Mary Graces	13663	0	70.9	0	0	0	1	0	1	1	1	1	0	0	1	3	2
St Mary Graces	11005	0	23.62	1	1	0	1	0	3	2	0	0	0	0	1	1	1
St Mary Graces	8454	0	62.32	1	0	0	1	0	2	2	0	1	1	0	1	2	2
St Mary Graces	12480	0	42.49	1	0	0	1	0	2	2	0	1	1	0	1	2	2
St Mary Graces	13840	0	65.48	0	1	0	1	0	2	1	1	0	0	0	1	2	2
St Mary Graces	7223	0	38.19	0	1	0	1	0	2	1	1	0	0	0	1	2	2
St Mary Graces	9987	0	25.88	1	0	0	1	0	2	2	0	1	1	0	1	2	2
St Mary Graces	12520	0	36.67	1	0	0	1	0	2	2	0	1	1	0	1	2	2
St Mary Graces	7472	0	22.56	1	0	0	1	0	2	2	0	1	1	0	1	2	2
St Mary Graces	7294	0	16.53	1	1	0	1	0	3	2	0	0	0	0	1	1	1
St Mary Graces	7418	0	60.64	1	0	0	1	0	2	2	0	1	1	0	1	2	2
St Mary Graces	11475	0	21.4	1	0	0	1	0	2	2	0	1	1	0	1	2	2
St Mary Graces	8207	0	23.74	1	1	0	1	0	3	2	0	0	0	0	1	1	1
St Mary Graces	9411	0	26.61	1	0	0	1	0	2	2	0	1	1	0	1	2	2
St Mary Graces	12785	0	21.91	0	1	0	1	0	2	1	1	0	0	0	1	2	2
St Mary Graces	9813	0	24.23	0	0	0	1	0	1	1	1	1	1	0	1	3	3
St Mary Graces	12356	0	51.63	1	0	0	1	0	2	2	0	1	1	0	1	2	2
St Mary Graces	13675	0	43.5	0	0	1	1	0	1	2	1	1	0	0	1	3	2
St Mary Graces	12812	0	15	1	0	0	1	0	2	2	0	1	1	0	1	2	2
St Mary Graces	11094	0	38.18	1	1	0	1	0	3	2	0	0	0	0	1	1	1
St Mary Graces	9386	0	41.05	1	1	0	1	0	3	2	0	0	0	0	1	1	1
St Mary Graces	9828	0	30.83	1	0	0	1	0	2	2	0	1	0	0	1	2	1
St Mary Graces	7314	0	35.58	1	1	0	1	0	3	2	0	0	0	0	1	1	1
St Mary Graces	8016	0	33.73	1	1	0	1	0	3	2	0	0	0	0	1	1	1
St Mary Graces	10287	0	77.6	1	0	0	1	0	2	2	0	1	0	0	1	2	1
St Mary Graces	12530	0	83.76	0	0	0	1	0	1	1	1	1	0	0	1	3	2
St Mary Graces	6225	0	33.64	1	1	0	1	0	3	2	0	0	0	0	1	1	1
St Mary Graces	12525	0	20.54	0	1	0	1	0	2	1	1	0	0	0	1	2	2
St Mary Graces	16098	0	40.75	0	0	0	1	0	1	1	1	1	1	0	1	3	3
St Mary Graces	7228	1	22.22	1	1	0	1	0	3	2	0	0	0	0	1	1	1
St Mary Graces	6210	1	32.32	1	0	0	1	0	2	2	0	1	1	0	1	2	2
St Mary Graces	7172	1	29.26	0	0	0	1	0	1	1	1	1	1	0	1	3	3
St Mary Graces	9956	1	61.64	0	0	0	1	0	1	1	1	1	1	0	1	3	3
St Mary Graces	12687	1	38.7	1	1	0	1	0	3	2	0	0	0	0	1	1	1
St Mary Graces	11937	1	15	1	1	0	1	0	3	2	0	0	0	0	1	1	1
St Mary Graces	9843	1	65.77	0	0	0	1	0	1	1	1	1	0	0	1	3	2
St Mary Graces	12621	1	30.81	1	1	0	1	0	3	2	0	0	0	0	1	1	1
St Mary Graces	12648	1	28.54	1	1	0	1	0	3	2	0	0	0	0	1	1	1
St Mary Graces	8117	1	17.99	1	1	0	1	0	3	2	0	0	0	0	1	1	1
St Mary Graces	20001	1	33.43	0	1	0	1	0	2	1	1	0	0	0	1	2	2
St Mary Graces	16102	1	68.33	0	0	0	1	0	1	1	1	1	1	0	1	3	3
St Mary Graces	12573	1	75.96	0	0	0	1	0	1	1	1	1	0	0	1	3	2
St Mary Graces	8120	1	23.83	0	0	0	1	0	1	1	1	1	0	0	1	3	2
St Mary Graces	12714	1	18	1	1	0	1	0	3	2	0	0	0	0	1	1	1
St Mary Graces	7367	1	75.6	0	0	0	1	0	1	1	1	1	1	0	1	3	3
St Mary Graces	8111	1	48.52	1	0	0	1	0	2	2	0	1	1	0	1	2	2
St Mary Graces	8268	1	20.34	1	0	0	1	0	2	2	0	1	1	0	1	2	2
St Mary Graces	8004	1	75.21	1	0	0	1	0	2	2	0	1	1	0	1	2	2
St Mary Graces	13518	1	74.64	0	0	0	1	0	1	1	1	1	0	0	1	3	2
St Mary Graces	6272	1	18.73	1	1	0	1	0	3	2	0	0	0	0	1	1	1
St Mary Graces	7329	1	72.74	0	0	0	1	0	1	1	1	1	1	0	1	3	3
St Mary Graces	12493	1	66.31	0	1	0	0	0	1	0	1	0	0	1	1	3	3
St Mary Graces	11090	1	29.19	1	0	0	1	0	2	2	0	1	1	0	1	2	2
St Mary Graces	9925	1	30.84	1	0	0	1	0	2	2	0	1	0	0	1	2	1
St Mary Graces	6257	1	24.98	1	0	0	1	0	2	2	0	1	1	0	1	2	2
St. Mary Spital	14868	0	31.46	1	1	0	1	1	4	3	0	0	0	0	0	0	0
St. Mary Spital	3304	0	34	0	0	0	0	0	0	0	1	1	1	1	1	4	4
St. Mary Spital	23735	0	49.4	0	0	0	1	0	1	1	1	1	1	0	1	3	3
St. Mary Spital	10930	0	74.1	0	1	0	0	0	1	0	1	0	0	1	1	3	3
St. Mary Spital	30920	0	25.3	1	0	0	1	0	2	2	0	1	1	0	1	2	2
St. Mary Spital	2486	0	34.8	1	1	0	1	0	3	2	0	0	0	0	1	1	1
St. Mary Spital	15267	0	23.9	0	1	0	1	0	2	1	1	0	0	0	1	2	2
St. Mary Spital	19564	0	34.7	0	0	0	1	0	1	1	1	1	0	0	1	3	2
St. Mary Spital	3553	0	16.9	1	1	0	1	0	3	2	0	0	0	0	1	1	1
St. Mary Spital	21593	0	47.4	0	1	0	1	0	2	1	1	0	0	0	1	2	2
St. Mary Spital	3839	0	33.7	1	0	0	1	0	2	2	0	1	0	0	1	2	1
St. Mary Spital	5275	0	35.31	1	1	0	1	0	3	2	0	0	0	0	1	1	1
St. Mary Spital	21443	0	20.27	1	1	0	1	0	3	2	0	0	0	0	1	1	1
St. Mary Spital	2626	0	46.8	0	0	0	0	0	0	0	1	1	0	1	1	4	3
St. Mary Spital	24190	0	28.2	0	1	0	1	0	2	1	1	0	0	0	1	2	2
St. Mary Spital	30171	0	60.78	0	0	0	1	0	1	1	1	1	0	0	1	3	2
St. Mary Spital	11629	0	64.87	1	0	0	0	0	1	1	0	1	1	1	1	3	3
St. Mary Spital	20417	0	18.5	1	1	0	1	0	3	2	0	0	0	0	1	1	1
St. Mary Spital	29787	0	26.3	0	0	0	1	0	1	1	1	1	1	0	1	3	3
St. Mary Spital	13974	0	31.64	0	1	0	1	0	2	1	1	0	0	0	1	2	2
St. Mary Spital	19910	0	42.9	0	0	0	0	0	0	0	1	1	1	1	1	4	4
St. Mary Spital	21231	0	34.3	1	1	0	1	0	3	2	0	0	0	0	1	1	1
St. Mary Spital	33192	0	29.88	0	1	0	1	0	2	1	1	0	0	0	1	2	2
St. Mary Spital	2646	0	33.74	1	0	0	1	0	2	2	0	1	1	0	1	2	2
St. Mary Spital	21066	0	37.04	0	0	0	1	0	1	1	1	1	0	0	1	3	2
St. Mary Spital	20904	0	20.03	1	1	0	1	0	3	2	0	0	0	0	1	1	1
St. Mary Spital	33235	0	20.1	1	1	0	1	0	3	2	0	0	0	0	1	1	1
St. Mary Spital	20475	0	27.1	1	1	0	1	0	3	2	0	0	0	0	1	1	1
St. Mary Spital	29590	0	26	0	0	0	1	0	1	1	1	1	1	0	1	3	3
St. Mary Spital	5960	0	41.6	1	0	0	1	0	2	2	0	1	1	0	1	2	2
St. Mary Spital	24011	0	25	1	0	0	1	0	2	2	0	1	0	0	1	2	1
St. Mary Spital	19372	0	39	1	1	0	1	0	3	2	0	0	0	0	1	1	1
St. Mary Spital	3860	0	34.8	1	0	0	1	0	2	2	0	1	1	0	1	2	2
St. Mary Spital	30841	0	18.5	1	0	0	1	0	2	2	0	1	1	0	1	2	2
St. Mary Spital	24187	0	31.8	0	0	0	1	0	1	1	1	1	1	0	1	3	3
St. Mary Spital	2915	0	27.2	1	0	0	1	0	2	2	0	1	1	0	1	2	2
St. Mary Spital	3856	0	36	0	0	0	1	0	1	1	1	1	1	0	1	3	3
St. Mary Spital	21524	0	37.9	0	0	0	1	0	1	1	1	1	1	0	1	3	3
St. Mary Spital	1164	0	44.49	1	1	0	0	0	2	1	0	0	0	1	1	2	2
St. Mary Spital	11306	0	34.3	0	1	0	1	0	2	1	1	0	0	0	1	2	2
St. Mary Spital	12107	0	41.61	0	0	0	1	0	1	1	1	1	1	0	1	3	3
St. Mary Spital	20564	0	34.6	0	1	0	1	0	2	1	1	0	0	0	1	2	2
St. Mary Spital	25757	0	28.2	0	1	0	1	0	2	1	1	0	0	0	1	2	2
St. Mary Spital	26179	0	81.1	0	0	0	1	0	1	1	1	1	1	0	1	3	3
St. Mary Spital	6892	0	33.23	1	0	0	1	0	2	2	0	1	0	0	1	2	1
St. Mary Spital	3863	0	32.9	1	0	0	1	0	2	2	0	1	0	0	1	2	1
St. Mary Spital	14071	0	74.7	0	0	0	1	0	1	1	1	1	0	0	1	3	2
St. Mary Spital	26007	0	68.2	0	0	0	1	0	1	1	1	1	1	0	1	3	3
St. Mary Spital	19524	0	30.66	1	1	0	1	0	3	2	0	0	0	0	1	1	1
St. Mary Spital	7911	0	30.73	0	0	0	1	0	1	1	1	1	1	0	1	3	3
St. Mary Spital	8201	0	64.36	1	0	0	1	0	2	2	0	1	1	0	1	2	2
St. Mary Spital	17710	0	30.19	1	0	0	1	0	2	2	0	1	1	0	1	2	2
St. Mary Spital	21402	0	23.5	0	0	0	1	0	1	1	1	1	1	0	1	3	3
St. Mary Spital	10176	0	28.4	1	0	0	1	0	2	2	0	1	0	0	1	2	1
St. Mary Spital	20151	0	35.2	1	0	0	1	0	2	2	0	1	0	0	1	2	1
St. Mary Spital	22175	0	55	0	0	0	1	0	1	1	1	1	1	0	1	3	3
St. Mary Spital	20462	0	24.88	1	1	0	1	0	3	2	0	0	0	0	1	1	1
St. Mary Spital	2488	0	48.8	1	0	0	0	0	1	1	0	1	1	1	1	3	3
St. Mary Spital	30967	0	28.3	1	0	0	1	0	2	2	0	1	0	0	1	2	1
St. Mary Spital	5817	0	26.1	0	1	0	1	0	2	1	1	0	0	0	1	2	2
St. Mary Spital	27266	0	34.33	0	1	0	1	0	2	1	1	0	0	0	1	2	2
St. Mary Spital	7383	0	32.79	1	0	0	1	0	2	2	0	1	1	0	1	2	2
St. Mary Spital	19034	0	45.4	0	0	0	0	0	0	0	1	1	1	1	1	4	4
St. Mary Spital	23099	0	17.5	0	0	0	1	0	1	1	1	1	0	0	1	3	2
St. Mary Spital	22025	0	31.5	1	0	0	1	0	2	2	0	1	1	0	1	2	2
St. Mary Spital	19310	0	33.9	0	0	0	1	0	1	1	1	1	1	0	1	3	3
St. Mary Spital	27676	0	30.4	0	0	0	0	0	0	0	1	1	1	1	1	4	4
St. Mary Spital	2637	0	36.9	0	0	0	1	0	1	1	1	1	0	0	1	3	2
St. Mary Spital	14957	0	33.2	0	0	0	0	0	0	0	1	1	1	1	1	4	4
St. Mary Spital	7756	0	37.52	0	0	0	1	0	1	1	1	1	0	0	1	3	2
St. Mary Spital	9856	0	39.19	0	0	0	0	0	0	0	1	1	1	1	1	4	4
St. Mary Spital	8650	0	79.51	1	0	0	0	0	1	1	0	1	1	1	1	3	3
St. Mary Spital	11026	0	47.4	1	0	0	0	0	1	1	0	1	1	1	1	3	3
St. Mary Spital	14193	0	34.03	1	0	0	1	0	2	2	0	1	1	0	1	2	2
St. Mary Spital	2657	0	39.01	1	1	0	1	0	3	2	0	0	0	0	1	1	1
St. Mary Spital	22087	0	31.39	0	1	0	1	0	2	1	1	0	0	0	1	2	2
St. Mary Spital	3509	0	20.17	1	0	0	1	0	2	2	0	1	1	0	1	2	2
St. Mary Spital	19312	0	44.5	1	0	0	1	0	2	2	0	1	1	0	1	2	2
St. Mary Spital	21854	0	34.6	0	0	0	1	0	1	1	1	1	1	0	1	3	3
St. Mary Spital	10188	0	31.5	1	1	0	1	0	3	2	0	0	0	0	1	1	1
St. Mary Spital	19143	0	30.7	1	0	0	1	0	2	2	0	1	0	0	1	2	1
St. Mary Spital	5895	0	73.3	0	0	0	1	0	1	1	1	1	1	0	1	3	3
St. Mary Spital	3289	0	22.68	1	0	0	1	0	2	2	0	1	1	0	1	2	2
St. Mary Spital	3837	0	77.2	0	0	0	0	0	0	0	1	1	1	1	1	4	4
St. Mary Spital	20104	0	35.2	1	0	0	1	0	2	2	0	1	1	0	1	2	2
St. Mary Spital	20608	0	68.93	1	1	0	1	0	3	2	0	0	0	0	1	1	1
St. Mary Spital	21405	0	18.5	1	1	0	1	0	3	2	0	0	0	0	1	1	1
St. Mary Spital	1046	0	27	1	0	0	1	0	2	2	0	1	1	0	1	2	2
St. Mary Spital	9629	0	33.7	0	0	0	1	0	1	1	1	1	1	0	1	3	3
St. Mary Spital	11967	0	54.89	1	0	0	1	0	2	2	0	1	1	0	1	2	2
St. Mary Spital	20682	0	30.5	1	0	0	1	0	2	2	0	1	1	0	1	2	2
St. Mary Spital	21588	0	17.34	1	0	0	1	0	2	2	0	1	1	0	1	2	2
St. Mary Spital	24008	0	33.8	1	0	0	1	0	2	2	0	1	0	0	1	2	1
St. Mary Spital	19969	0	22.9	1	1	0	1	0	3	2	0	0	0	0	1	1	1
St. Mary Spital	20995	0	26.3	0	1	0	1	0	2	1	1	0	0	0	1	2	2
St. Mary Spital	25751	0	26.5	1	1	0	1	0	3	2	0	0	0	0	1	1	1
St. Mary Spital	26182	0	31.4	0	0	0	0	0	0	0	1	1	1	1	1	4	4
St. Mary Spital	10582	0	21.8	0	1	0	1	0	2	1	1	0	0	0	1	2	2
St. Mary Spital	19335	0	31.6	1	0	0	1	0	2	2	0	1	1	0	1	2	2
St. Mary Spital	21492	0	19.62	1	0	0	1	0	2	2	0	1	1	0	1	2	2
St. Mary Spital	2441	0	33.9	0	0	0	1	0	1	1	1	1	1	0	1	3	3
St. Mary Spital	19213	0	38.2	1	0	0	1	0	2	2	0	1	1	0	1	2	2
St. Mary Spital	21582	0	76.43	1	0	0	1	0	2	2	0	1	0	0	1	2	1
St. Mary Spital	8803	0	40.4	0	1	0	1	0	2	1	1	0	0	0	1	2	2
St. Mary Spital	14616	0	32.57	0	1	0	1	0	2	1	1	0	0	0	1	2	2
St. Mary Spital	19371	0	32.7	1	1	0	1	0	3	2	0	0	0	0	1	1	1
St. Mary Spital	11199	0	35.7	0	0	0	1	0	1	1	1	1	1	0	1	3	3
St. Mary Spital	25999	0	28.7	1	0	0	1	0	2	2	0	1	1	0	1	2	2
St. Mary Spital	3221	0	41	0	0	0	1	0	1	1	1	1	1	0	1	3	3
St. Mary Spital	3552	0	39.3	0	0	0	1	0	1	1	1	1	1	0	1	3	3
St. Mary Spital	9929	0	39.44	1	1	0	1	0	3	2	0	0	0	0	1	1	1
St. Mary Spital	3575	0	31.4	1	0	0	1	0	2	2	0	1	1	0	1	2	2
St. Mary Spital	14882	0	34.3	1	1	0	1	0	3	2	0	0	0	0	1	1	1
St. Mary Spital	23988	0	31.6	1	1	0	1	0	3	2	0	0	0	0	1	1	1
St. Mary Spital	7072	0	36.6	0	0	0	1	0	1	1	1	1	1	0	1	3	3
St. Mary Spital	3825	0	35.8	0	0	0	1	0	1	1	1	1	0	0	1	3	2
St. Mary Spital	19651	0	18.5	1	0	1	1	0	2	3	0	1	0	0	1	2	1
St. Mary Spital	1055	0	20.2	0	0	0	1	0	1	1	1	1	1	0	1	3	3
St. Mary Spital	19440	0	40.3	0	0	0	1	0	1	1	1	1	1	0	1	3	3
St. Mary Spital	19563	0	27.5	1	0	0	1	0	2	2	0	1	1	0	1	2	2
St. Mary Spital	21902	0	31.4	0	0	0	1	0	1	1	1	1	1	0	1	3	3
St. Mary Spital	22921	0	31.44	1	0	0	1	0	2	2	0	1	1	0	1	2	2
St. Mary Spital	9096	0	34.3	1	0	0	1	0	2	2	0	1	0	0	1	2	1
St. Mary Spital	12714	0	29	1	1	0	1	0	3	2	0	0	0	0	1	1	1
St. Mary Spital	19165	0	19.5	1	1	0	1	0	3	2	0	0	0	0	1	1	1
St. Mary Spital	22124	0	55	0	0	0	1	0	1	1	1	1	1	0	1	3	3
St. Mary Spital	6953	0	29.4	1	1	0	1	0	3	2	0	0	0	0	1	1	1
St. Mary Spital	6995	0	32.25	1	1	0	1	0	3	2	0	0	0	0	1	1	1
St. Mary Spital	19618	0	35.74	0	1	0	1	0	2	1	1	0	0	0	1	2	2
St. Mary Spital	5018	0	35.8	1	0	0	1	0	2	2	0	1	1	0	1	2	2
St. Mary Spital	22380	0	30.67	1	0	0	1	0	2	2	0	1	0	0	1	2	1
St. Mary Spital	10447	0	76.5	0	0	0	1	0	1	1	1	1	1	0	1	3	3
St. Mary Spital	6427	0	34.39	1	0	0	1	0	2	2	0	1	0	0	1	2	1
St. Mary Spital	21523	0	29.93	0	0	0	1	0	1	1	1	1	0	0	1	3	2
St. Mary Spital	27205	0	29.1	1	1	0	1	0	3	2	0	0	0	0	1	1	1
St. Mary Spital	10274	0	42.53	0	0	0	0	0	0	0	1	1	1	1	1	4	4
St. Mary Spital	21311	0	41.6	0	1	0	1	0	2	1	1	0	0	0	1	2	2
St. Mary Spital	23277	0	18.5	1	1	0	1	0	3	2	0	0	0	0	1	1	1
St. Mary Spital	5258	0	36.1	1	0	0	1	0	2	2	0	1	1	0	1	2	2
St. Mary Spital	20592	0	34.7	0	0	0	1	0	1	1	1	1	1	0	1	3	3
St. Mary Spital	22247	0	25.5	0	0	0	1	0	1	1	1	1	1	0	1	3	3
St. Mary Spital	21049	0	29.8	1	1	0	1	0	3	2	0	0	0	0	1	1	1
St. Mary Spital	21481	0	18.5	0	1	0	1	0	2	1	1	0	0	0	1	2	2
St. Mary Spital	15047	0	32.5	0	0	0	1	0	1	1	1	1	1	0	1	3	3
St. Mary Spital	2679	0	65.44	1	1	0	1	0	3	2	0	0	0	0	1	1	1
St. Mary Spital	14276	0	33.8	1	1	0	1	0	3	2	0	0	0	0	1	1	1
St. Mary Spital	21945	0	32.8	1	1	0	1	0	3	2	0	0	0	0	1	1	1
St. Mary Spital	25525	0	33.41	0	1	0	0	0	1	0	1	0	0	1	1	3	3
St. Mary Spital	5116	0	34.4	1	0	0	1	0	2	2	0	1	1	0	1	2	2
St. Mary Spital	19645	0	25.17	0	0	0	1	0	1	1	1	1	1	0	1	3	3
St. Mary Spital	10895	0	36.57	0	0	0	1	0	1	1	1	1	0	0	1	3	2
St. Mary Spital	24127	0	16.5	1	0	0	1	0	2	2	0	1	0	0	1	2	1
St. Mary Spital	5638	0	28.7	0	1	0	1	0	2	1	1	0	0	0	1	2	2
St. Mary Spital	23458	0	32.3	0	0	0	1	0	1	1	1	1	0	0	1	3	2
St. Mary Spital	3182	0	30.2	0	0	0	1	0	1	1	1	1	1	0	1	3	3
St. Mary Spital	5961	0	30	1	0	0	0	0	1	1	0	1	1	1	1	3	3
St. Mary Spital	20350	0	35.8	0	0	0	1	0	1	1	1	1	1	0	1	3	3
St. Mary Spital	21099	0	19.51	1	1	0	1	0	3	2	0	0	0	0	1	1	1
St. Mary Spital	3515	0	24.19	1	0	0	1	0	2	2	0	1	1	0	1	2	2
St. Mary Spital	24007	0	28.1	1	0	0	1	0	2	2	0	1	1	0	1	2	2
St. Mary Spital	10238	0	29.64	1	1	0	1	0	3	2	0	0	0	0	1	1	1
St. Mary Spital	13623	0	78.36	0	0	0	1	0	1	1	1	1	1	0	1	3	3
St. Mary Spital	13411	0	32.3	0	0	0	1	0	1	1	1	1	1	0	1	3	3
St. Mary Spital	14793	0	30	1	0	0	1	0	2	2	0	1	1	0	1	2	2
St. Mary Spital	32293	0	39.97	0	0	0	1	0	1	1	1	1	1	0	1	3	3
St. Mary Spital	10819	0	18.5	0	1	0	1	0	2	1	1	0	0	0	1	2	2
St. Mary Spital	21207	0	24.15	0	0	0	1	0	1	1	1	1	1	0	1	3	3
St. Mary Spital	5461	0	34.65	0	0	0	1	0	1	1	1	1	1	0	1	3	3
St. Mary Spital	20940	0	45.3	1	0	0	1	0	2	2	0	1	1	0	1	2	2
St. Mary Spital	12080	0	30.2	0	0	0	1	0	1	1	1	1	0	0	1	3	2
St. Mary Spital	3851	0	36.5	1	1	0	1	0	3	2	0	0	0	0	1	1	1
St. Mary Spital	7231	0	68.41	1	0	0	1	0	2	2	0	1	1	0	1	2	2
St. Mary Spital	20606	0	35.1	0	1	0	1	0	2	1	1	0	0	0	1	2	2
St. Mary Spital	25752	0	40.31	1	0	0	1	0	2	2	0	1	1	0	1	2	2
St. Mary Spital	19332	0	17	1	0	0	1	0	2	2	0	1	1	0	1	2	2
St. Mary Spital	23839	0	45.4	0	0	0	1	0	1	1	1	1	1	0	1	3	3
St. Mary Spital	20360	0	21	1	0	0	1	0	2	2	0	1	0	0	1	2	1
St. Mary Spital	8194	0	27.09	1	0	0	1	0	2	2	0	1	1	0	1	2	2
St. Mary Spital	24089	0	17	0	0	0	1	0	1	1	1	1	1	0	1	3	3
St. Mary Spital	27721	0	48.81	1	0	0	1	0	2	2	0	1	1	0	1	2	2
St. Mary Spital	11053	0	32.77	0	0	0	1	0	1	1	1	1	1	0	1	3	3
St. Mary Spital	22545	0	38.66	0	0	0	1	0	1	1	1	1	1	0	1	3	3
St. Mary Spital	22639	0	24.3	1	0	0	1	0	2	2	0	1	1	0	1	2	2
St. Mary Spital	11973	0	27.91	1	1	0	1	0	3	2	0	0	0	0	1	1	1
St. Mary Spital	20302	0	45.4	0	1	0	1	0	2	1	1	0	0	0	1	2	2
St. Mary Spital	19164	0	37.7	1	0	0	1	0	2	2	0	1	0	0	1	2	1
St. Mary Spital	2774	0	29.7	0	0	0	0	0	0	0	1	1	1	1	1	4	4
St. Mary Spital	7574	0	34.85	0	0	0	1	0	1	1	1	1	1	0	1	3	3
St. Mary Spital	20084	1	21.9	1	1	0	1	1	4	3	0	0	0	0	0	0	0
St. Mary Spital	3861	1	18	1	1	0	1	1	4	3	0	0	0	0	0	0	0
St. Mary Spital	2482	1	34.6	1	0	0	1	1	3	3	0	1	1	0	0	1	1
St. Mary Spital	14558	1	25.7	1	0	0	1	1	3	3	0	1	1	0	0	1	1
St. Mary Spital	21165	1	24.5	0	1	0	1	0	2	1	1	0	0	0	1	2	2
St. Mary Spital	22700	1	25.7	0	0	0	1	0	1	1	1	1	1	0	1	3	3
St. Mary Spital	25647	1	20.21	1	0	0	1	0	2	2	0	1	0	0	1	2	1
St. Mary Spital	3738	1	22.2	0	0	0	1	0	1	1	1	1	0	0	1	3	2
St. Mary Spital	19762	1	38.7	1	0	0	1	0	2	2	0	1	0	0	1	2	1
St. Mary Spital	2698	1	25.1	1	0	0	1	0	2	2	0	1	1	0	1	2	2
St. Mary Spital	10616	1	41.26	0	0	0	1	0	1	1	1	1	0	0	1	3	2
St. Mary Spital	22725	1	35.3	1	0	0	1	0	2	2	0	1	0	0	1	2	1
St. Mary Spital	20992	1	18.5	0	0	0	1	0	1	1	1	1	1	0	1	3	3
St. Mary Spital	5954	1	18	0	0	1	1	0	1	2	1	1	0	0	1	3	2
St. Mary Spital	27689	1	33.06	1	1	0	1	0	3	2	0	0	0	0	1	1	1
St. Mary Spital	1313	1	36.22	1	0	0	1	0	2	2	0	1	1	0	1	2	2
St. Mary Spital	14571	1	33.89	0	0	0	1	0	1	1	1	1	1	0	1	3	3
St. Mary Spital	15839	1	18	1	1	0	1	0	3	2	0	0	0	0	1	1	1
St. Mary Spital	1167	1	32.03	0	0	0	1	0	1	1	1	1	1	0	1	3	3
St. Mary Spital	25787	1	28.32	0	0	0	1	0	1	1	1	1	1	0	1	3	3
St. Mary Spital	13015	1	76.2	1	1	0	1	0	3	2	0	0	0	0	1	1	1
St. Mary Spital	20952	1	20.99	0	1	0	1	0	2	1	1	0	0	0	1	2	2
St. Mary Spital	11208	1	26.56	1	0	0	1	0	2	2	0	1	1	0	1	2	2
St. Mary Spital	19174	1	36.6	0	0	0	1	0	1	1	1	1	1	0	1	3	3
St. Mary Spital	15030	1	19.33	1	1	0	1	0	3	2	0	0	0	0	1	1	1
St. Mary Spital	27777	1	18.5	0	1	0	1	0	2	1	1	0	0	0	1	2	2
St. Mary Spital	8557	1	38.2	1	0	0	1	0	2	2	0	1	1	0	1	2	2
St. Mary Spital	20082	1	19.35	1	0	0	1	0	2	2	0	1	1	0	1	2	2
St. Mary Spital	22260	1	18.5	1	1	0	1	0	3	2	0	0	0	0	1	1	1
St. Mary Spital	3840	1	44.2	0	0	0	1	0	1	1	1	1	1	0	1	3	3
St. Mary Spital	5771	1	33.71	0	0	0	1	0	1	1	1	1	1	0	1	3	3
St. Mary Spital	12970	1	21.4	0	0	0	1	0	1	1	1	1	1	0	1	3	3
St. Mary Spital	2484	1	30.4	1	1	0	1	0	3	2	0	0	0	0	1	1	1
St. Mary Spital	21921	1	30.6	0	1	0	1	0	2	1	1	0	0	0	1	2	2
St. Mary Spital	2481	1	31.5	1	0	0	0	0	1	1	0	1	1	1	1	3	3
St. Mary Spital	19652	1	34.6	0	0	0	1	0	1	1	1	1	0	0	1	3	2
St. Mary Spital	11428	1	19.71	1	1	0	1	0	3	2	0	0	0	0	1	1	1
St. Mary Spital	15667	1	30.2	1	1	0	1	0	3	2	0	0	0	0	1	1	1
St. Mary Spital	19859	1	39.98	1	0	0	0	0	1	1	0	1	1	1	1	3	3
St. Mary Spital	2921	1	18.1	0	1	0	1	0	2	1	1	0	0	0	1	2	2
St. Mary Spital	3773	1	19.84	1	0	0	1	0	2	2	0	1	1	0	1	2	2
St. Mary Spital	2632	1	31.88	0	1	0	1	0	2	1	1	0	0	0	1	2	2
St. Mary Spital	3222	1	17	1	0	0	1	0	2	2	0	1	1	0	1	2	2
St. Mary Spital	19607	1	30.1	1	0	0	1	0	2	2	0	1	1	0	1	2	2
St. Mary Spital	20490	1	30.5	0	0	0	1	0	1	1	1	1	0	0	1	3	2
St. Mary Spital	3849	1	32.3	0	1	0	1	0	2	1	1	0	0	0	1	2	2
St. Mary Spital	23405	1	18.5	0	1	0	1	0	2	1	1	0	0	0	1	2	2
St. Mary Spital	23163	1	18	0	1	0	1	0	2	1	1	0	0	0	1	2	2
St. Mary Spital	27193	1	29.18	0	1	0	1	0	2	1	1	0	0	0	1	2	2
St. Mary Spital	20563	1	18.5	1	1	0	1	0	3	2	0	0	0	0	1	1	1
St. Mary Spital	23716	1	40	0	1	0	1	0	2	1	1	0	0	0	1	2	2
St. Mary Spital	2487	1	51	1	0	0	1	0	2	2	0	1	1	0	1	2	2
St. Mary Spital	3673	1	28.9	0	0	0	1	0	1	1	1	1	1	0	1	3	3
St. Mary Spital	27281	1	15.4	0	0	0	1	0	1	1	1	1	1	0	1	3	3
St. Mary Spital	5957	1	36.1	1	0	0	0	0	1	1	0	1	1	1	1	3	3
St. Mary Spital	20418	1	34.4	1	0	0	1	0	2	2	0	1	1	0	1	2	2
St. Mary Spital	22566	1	18.07	1	0	0	1	0	2	2	0	1	1	0	1	2	2
St. Mary Spital	25862	1	18.5	0	0	0	1	0	1	1	1	1	1	0	1	3	3
St. Mary Spital	3184	1	39.4	0	1	0	1	0	2	1	1	0	0	0	1	2	2
St. Mary Spital	3805	1	78.4	0	1	0	1	0	2	1	1	0	0	0	1	2	2
St. Mary Spital	8032	1	38.34	1	1	0	1	0	3	2	0	0	0	0	1	1	1
St. Mary Spital	21624	1	68.5	0	1	0	1	0	2	1	1	0	0	0	1	2	2
St. Mary Spital	24022	1	26.2	1	1	0	1	0	3	2	0	0	0	0	1	1	1
St. Mary Spital	20971	1	26.95	0	0	0	1	0	1	1	1	1	0	0	1	3	2
St. Mary Spital	11797	1	34.42	0	0	0	1	0	1	1	1	1	1	0	1	3	3
St. Mary Spital	14037	1	45.14	0	0	0	1	0	1	1	1	1	1	0	1	3	3
St. Mary Spital	5910	1	25	0	0	0	1	0	1	1	1	1	0	0	1	3	2
St. Mary Spital	5670	1	18.5	1	1	0	1	0	3	2	0	0	0	0	1	1	1
St. Mary Spital	17496	1	30.09	1	1	0	1	0	3	2	0	0	0	0	1	1	1
St. Mary Spital	21935	1	37.09	1	1	0	1	0	3	2	0	0	0	0	1	1	1
St. Mary Spital	21939	1	22.3	0	1	0	1	0	2	1	1	0	0	0	1	2	2
St. Mary Spital	2463	1	35.4	1	1	0	1	0	3	2	0	0	0	0	1	1	1
St. Mary Spital	3441	1	33.1	0	1	0	1	0	2	1	1	0	0	0	1	2	2
St. Mary Spital	2344	1	28.94	1	1	0	1	0	3	2	0	0	0	0	1	1	1
St. Mary Spital	2479	1	44.9	1	1	0	0	0	2	1	0	0	0	1	1	2	2
St. Mary Spital	15049	1	24.26	1	0	0	1	0	2	2	0	1	1	0	1	2	2
St. Mary Spital	9431	1	33.87	1	0	0	1	0	2	2	0	1	1	0	1	2	2
St. Mary Spital	19141	1	28.6	1	1	0	1	0	3	2	0	0	0	0	1	1	1
St. Mary Spital	23631	1	31.4	1	0	0	1	0	2	2	0	1	1	0	1	2	2
St. Mary Spital	7287	1	15.7	1	0	0	1	0	2	2	0	1	0	0	1	2	1
St. Mary Spital	10475	1	35.39	0	0	0	1	0	1	1	1	1	0	0	1	3	2
St. Mary Spital	7640	1	23.9	0	1	0	1	0	2	1	1	0	0	0	1	2	2
St. Mary Spital	2347	1	67.26	1	1	0	1	0	3	2	0	0	0	0	1	1	1
St. Mary Spital	9175	1	31.23	0	1	0	1	0	2	1	1	0	0	0	1	2	2
St. Mary Spital	24003	1	36.8	0	1	0	1	0	2	1	1	0	0	0	1	2	2
St. Mary Spital	8841	1	22	0	0	0	1	0	1	1	1	1	1	0	1	3	3
St. Mary Spital	3183	1	34.1	0	1	0	1	0	2	1	1	0	0	0	1	2	2
St. Mary Spital	2370	1	34.06	0	0	0	1	0	1	1	1	1	1	0	1	3	3
St. Mary Spital	25728	1	29.34	0	0	0	1	0	1	1	1	1	1	0	1	3	3
St. Mary Spital	24192	1	41.6	1	0	0	1	0	2	2	0	1	1	0	1	2	2
St. Mary Spital	27199	1	65.11	0	1	0	1	0	2	1	1	0	0	0	1	2	2
St. Mary Spital	23562	1	26.8	1	0	0	1	0	2	2	0	1	1	0	1	2	2
St. Mary Spital	25795	1	27.4	1	0	0	1	0	2	2	0	1	1	0	1	2	2
St. Mary Spital	31962	1	23.4	1	0	0	1	0	2	2	0	1	1	0	1	2	2
St. Mary Spital	1320	1	33.05	0	1	0	1	0	2	1	1	0	0	0	1	2	2
St. Mary Spital	8470	1	19.31	1	1	0	1	0	3	2	0	0	0	0	1	1	1
St. Mary Spital	3002	1	32.7	1	0	0	1	0	2	2	0	1	1	0	1	2	2
St. Mary Spital	7665	1	38.27	0	0	0	1	0	1	1	1	1	1	0	1	3	3
St. Mary Spital	23613	1	30.3	1	0	0	1	0	2	2	0	1	1	0	1	2	2
St. Mary Spital	3852	1	65.6	0	0	0	1	0	1	1	1	1	0	0	1	3	2
St. Mary Spital	3838	1	18.5	1	1	0	1	0	3	2	0	0	0	0	1	1	1
St. Mary Spital	14067	1	79.92	0	1	0	1	0	2	1	1	0	0	0	1	2	2
St. Mary Spital	31483	1	21.8	0	1	0	1	0	2	1	1	0	0	0	1	2	2
St. Mary Spital	27137	1	28.85	1	0	0	1	0	2	2	0	1	1	0	1	2	2
St. Mary Spital	23630	1	36.6	0	0	0	1	0	1	1	1	1	0	0	1	3	2
St. Mary Spital	8279	1	26.2	1	1	0	1	0	3	2	0	0	0	0	1	1	1
St. Mary Spital	7036	1	71.58	0	0	0	0	0	0	0	1	1	1	1	1	4	4
St. Mary Spital	5677	1	34.4	0	1	0	1	0	2	1	1	0	0	0	1	2	2
St. Mary Spital	19279	1	38.9	0	0	0	1	0	1	1	1	1	1	0	1	3	3
St. Mary Spital	13917	1	41.2	1	0	0	1	0	2	2	0	1	1	0	1	2	2
St. Mary Spital	3574	1	40.4	1	0	0	1	0	2	2	0	1	0	0	1	2	1
St. Mary Spital	14744	1	75.71	0	1	0	0	0	1	0	1	0	0	1	1	3	3
St. Mary Spital	22640	1	18	1	1	0	1	0	3	2	0	0	0	0	1	1	1
St. Mary Spital	23734	1	41.9	1	0	0	1	0	2	2	0	1	1	0	1	2	2
St. Mary Spital	17593	1	32	0	0	0	1	0	1	1	1	1	0	0	1	3	2
St. Mary Spital	20489	1	69.7	0	1	0	1	0	2	1	1	0	0	0	1	2	2
St. Mary Spital	17941	1	71.9	0	0	0	1	0	1	1	1	1	1	0	1	3	3
St. Mary Spital	19386	1	27.2	0	1	0	1	0	2	1	1	0	0	0	1	2	2
St. Mary Spital	2804	1	39.1	1	0	0	1	0	2	2	0	1	1	0	1	2	2
St. Mary Spital	19016	1	24.1	0	0	0	1	0	1	1	1	1	1	0	1	3	3
St. Mary Spital	2443	1	36.5	0	0	0	1	0	1	1	1	1	0	0	1	3	2
St. Mary Spital	21193	1	42	0	1	0	1	0	2	1	1	0	0	0	1	2	2
St. Mary Spital	22719	1	23.3	1	1	0	1	0	3	2	0	0	0	0	1	1	1
St. Mary Spital	27466	1	31.2	1	1	0	1	0	3	2	0	0	0	0	1	1	1
St. Mary Spital	17939	1	20.8	0	0	0	1	0	1	1	1	1	1	0	1	3	3
St. Mary Spital	7127	1	19.05	1	1	0	1	0	3	2	0	0	0	0	1	1	1
St. Mary Spital	19950	1	49.9	1	0	0	0	0	1	1	0	1	1	1	1	3	3
St. Mary Spital	17428	1	18.5	0	0	0	1	0	1	1	1	1	1	0	1	3	3
St. Mary Spital	11221	1	30.18	1	1	0	1	0	3	2	0	0	0	0	1	1	1
St. Mary Spital	2485	1	20	1	0	0	1	0	2	2	0	1	1	0	1	2	2
St. Mary Spital	15475	1	67.6	0	1	0	0	0	1	0	1	0	0	1	1	3	3
St. Mary Spital	14945	1	28.7	0	1	0	1	0	2	1	1	0	0	0	1	2	2
St. Mary Spital	20331	1	26.3	1	1	0	1	0	3	2	0	0	0	0	1	1	1
St. Mary Spital	21136	1	37.7	0	1	0	1	0	2	1	1	0	0	0	1	2	2
St. Mary Spital	2586	1	30.5	0	0	0	1	0	1	1	1	1	1	0	1	3	3
St. Mary Spital	27677	1	30	1	0	0	1	0	2	2	0	1	1	0	1	2	2
St. Mary Spital	14106	1	28.16	1	0	0	1	0	2	2	0	1	0	0	1	2	1
St. Mary Spital	7266	1	29.36	1	1	0	1	0	3	2	0	0	0	0	1	1	1
St. Mary Spital	19265	1	34.7	1	0	0	1	0	2	2	0	1	1	0	1	2	2
St. Mary Spital	20047	1	34.1	1	0	0	1	0	2	2	0	1	1	0	1	2	2
St. Mary Spital	1061	1	20.83	0	1	0	1	0	2	1	1	0	0	0	1	2	2
St. Mary Spital	5350	1	37.4	1	0	0	1	0	2	2	0	1	1	0	1	2	2
St. Mary Spital	20579	1	60.39	1	0	0	1	0	2	2	0	1	1	0	1	2	2
St. Mary Spital	11416	1	21.5	1	0	1	1	0	2	3	0	1	0	0	1	2	1
St. Mary Spital	12923	1	30.77	1	0	0	1	0	2	2	0	1	1	0	1	2	2
St. Mary Spital	22657	1	26.65	0	0	0	0	0	0	0	1	1	1	1	1	4	4
St. Mary Spital	21452	1	15	0	1	0	1	0	2	1	1	0	0	0	1	2	2
St. Mary Spital	23448	1	18	1	1	0	1	0	3	2	0	0	0	0	1	1	1
St. Mary Spital	5510	1	42.4	0	1	0	1	0	2	1	1	0	0	0	1	2	2
St. Mary Spital	3166	1	48.75	0	1	0	1	0	2	1	1	0	0	0	1	2	2
St. Mary Spital	19334	1	38	1	1	0	1	0	3	2	0	0	0	0	1	1	1
St. Mary Spital	20711	1	21.6	1	1	0	1	0	3	2	0	0	0	0	1	1	1
St. Mary Spital	23406	1	32	0	0	0	1	0	1	1	1	1	1	0	1	3	3
St. Mary Spital	21314	1	25.3	0	0	0	1	0	1	1	1	1	0	0	1	3	2
St. Mary Spital	22202	1	28.1	1	1	0	0	0	2	1	0	0	0	1	1	2	2
St. Mary Spital	13909	1	72.35	0	0	0	1	0	1	1	1	1	1	0	1	3	3
St. Mary Spital	7796	1	32.44	1	0	0	1	0	2	2	0	1	0	0	1	2	1
St. Mary Spital	27375	1	28.81	0	0	0	1	0	1	1	1	1	0	0	1	3	2
St. Mary Spital	2570	1	43.2	0	0	0	0	0	0	0	1	1	1	1	1	4	4
St. Mary Spital	15582	1	41.4	0	0	0	1	0	1	1	1	1	1	0	1	3	3
St. Mary Spital	12202	1	24.5	0	0	0	1	0	1	1	1	1	0	0	1	3	2
St. Mary Spital	23434	1	30.7	1	1	0	1	0	3	2	0	0	0	0	1	1	1
St. Mary Spital	11415	1	38.3	1	0	0	1	0	2	2	0	1	1	0	1	2	2
St. Mary Spital	29421	1	29.6	1	0	0	1	0	2	2	0	1	1	0	1	2	2
St. Mary Spital	6482	1	34.79	1	0	0	1	0	2	2	0	1	0	0	1	2	1
St. Mary Spital	13592	1	56.9	1	1	0	1	0	3	2	0	0	0	0	1	1	1
St. Mary Spital	19161	1	34.8	1	1	0	1	0	3	2	0	0	0	0	1	1	1
St. Mary Spital	20533	1	36.75	1	1	0	1	0	3	2	0	0	0	0	1	1	1
St. Mary Spital	23989	1	23.4	1	1	0	1	0	3	2	0	0	0	0	1	1	1
St. Mary Spital	27202	1	18.5	1	1	0	1	0	3	2	0	0	0	0	1	1	1
St. Mary Spital	27236	1	18.5	1	1	0	1	0	3	2	0	0	0	0	1	1	1
St. Mary Spital	3721	1	22.6	1	0	0	1	0	2	2	0	1	1	0	1	2	2
St. Mary Spital	23802	1	32.9	1	0	0	1	0	2	2	0	1	1	0	1	2	2
St. Mary Spital	26032	1	64.9	0	0	0	1	0	1	1	1	1	1	0	1	3	3
St. Mary Spital	11449	1	31.4	0	0	0	1	0	1	1	1	1	1	0	1	3	3
St. Mary Spital	27341	1	21.89	0	0	0	1	0	1	1	1	1	1	0	1	3	3
St. Mary Spital	3645	1	20.7	1	0	0	1	0	2	2	0	1	1	0	1	2	2
St. Mary Spital	8598	1	46.7	0	0	0	1	0	1	1	1	1	1	0	1	3	3
St. Mary Spital	12356	1	71.11	0	0	0	1	0	1	1	1	1	0	0	1	3	2
St. Mary Spital	27470	1	20.9	1	0	1	1	0	2	3	0	1	0	0	1	2	1
St. Mary Spital	11248	1	25.3	1	1	0	1	0	3	2	0	0	0	0	1	1	1
St. Mary Spital	20540	1	51.6	0	0	0	1	0	1	1	1	1	1	0	1	3	3
St. Mary Spital	13891	1	72.1	0	1	0	1	0	2	1	1	0	0	0	1	2	2
St. Mary Spital	23649	1	46.8	0	1	0	1	0	2	1	1	0	0	0	1	2	2
St. Mary Spital	25492	1	25.44	1	0	0	1	0	2	2	0	1	1	0	1	2	2
St. Mary Spital	10230	1	78.66	0	1	0	0	0	1	0	1	0	0	1	1	3	3
St. Mary Spital	19550	1	15	0	1	0	1	0	2	1	1	0	0	0	1	2	2
St. Mary Spital	30515	1	35.8	1	1	0	0	0	2	1	0	0	0	1	1	2	2
St. Mary Spital	6547	1	21.38	1	1	0	1	0	3	2	0	0	0	0	1	1	1
St. Mary Spital	2748	1	30.48	1	0	0	1	0	2	2	0	1	1	0	1	2	2
St. Mary Spital	7741	1	32.5	0	0	0	1	0	1	1	1	1	1	0	1	3	3
St. Mary Spital	19740	1	47.6	1	0	0	1	0	2	2	0	1	1	0	1	2	2
St. Mary Spital	12690	1	41.9	1	0	0	1	0	2	2	0	1	1	0	1	2	2
St. Mary Spital	23373	1	42.3	1	0	0	1	0	2	2	0	1	1	0	1	2	2
St. Mary Spital	5224	1	31.15	1	1	0	0	0	2	1	0	0	0	1	1	2	2
St. Mary Spital	21412	1	18	1	1	0	1	0	3	2	0	0	0	0	1	1	1
St. Mary Spital	26068	1	18.9	1	1	0	1	0	3	2	0	0	0	0	1	1	1
St. Mary Spital	9193	1	18.5	0	1	0	1	0	2	1	1	0	0	0	1	2	2
St. Mary Spital	22062	1	35.6	1	0	0	1	0	2	2	0	1	1	0	1	2	2
St. Mary Spital	23936	1	30.9	1	0	0	1	0	2	2	0	1	1	0	1	2	2
St. Mary Spital	23169	1	32.1	1	1	0	1	0	3	2	0	0	0	0	1	1	1
St. Mary Spital	23639	1	39.9	0	0	0	1	0	1	1	1	1	1	0	1	3	3
St. Mary Spital	13232	1	18.5	1	0	0	1	0	2	2	0	1	0	0	1	2	1
St. Mary Spital	12958	1	58.78	0	1	0	1	0	2	1	1	0	0	0	1	2	2
St. Mary Spital	23322	1	23.6	0	0	0	1	0	1	1	1	1	1	0	1	3	3
St. Mary Spital	23488	1	35.3	0	0	0	0	0	0	0	1	1	0	1	1	4	3
St. Mary Spital	27586	1	27.3	0	0	0	1	0	1	1	1	1	1	0	1	3	3
St. Mary Spital	5997	1	38.7	1	1	0	0	0	2	1	0	0	0	1	1	2	2
St. Mary Spital	22600	1	22.15	0	1	0	1	0	2	1	1	0	0	0	1	2	2
St. Mary Spital	7873	1	16.48	0	0	0	1	0	1	1	1	1	1	0	1	3	3
St. Mary Spital	12238	1	18.5	1	1	0	1	0	3	2	0	0	0	0	1	1	1
St. Mary Spital	12170	1	76.07	0	1	0	0	0	1	0	1	0	0	1	1	3	3
St. Mary Spital	2993	1	18.5	1	0	0	1	0	2	2	0	1	0	0	1	2	1
St. Mary Spital	15329	1	41.07	0	0	0	1	0	1	1	1	1	0	0	1	3	2
St. Mary Spital	10569	1	37.8	1	1	0	1	0	3	2	0	0	0	0	1	1	1
St. Mary Spital	14307	1	34.3	1	0	0	1	0	2	2	0	1	1	0	1	2	2
St. Mary Spital	7701	1	23.56	1	0	0	1	0	2	2	0	1	1	0	1	2	2
